# Supplementary material for: Processing Polymer Blends of Mater-Bi® and Poly-L-(Lactic Acid) for Blown Film Application with Enhanced Mechanical Strength
Source: Polymers (Basel). 2022 Dec 29;15(1):153. doi: 10.3390/polym15010153 (PMC9823894; doi:10.3390/polym15010153)
Supplement: Supplementary file 1 [file polymers-15-00153-s001.zip]

Archive with 1 entries (1 files):
- polymers-2097218-supplementary.pdf
